# Supplementary material for: Identification of Novel Susceptibility Genes for Early-Onset Colorectal Cancer Through Germline Rare Variant Burden Testing
Source: Cancers (Basel). 2025 Dec 9;17(24):3931. doi: 10.3390/cancers17243931 (PMC12731108; doi:10.3390/cancers17243931)
Supplement: Supplementary file 1 [file cancers-17-03931-s001.zip]

Archive with 1 entries (1 files):
- cancers-4013320-supplementary.pdf
